# Supplementary material for: Assessing impending hazards from summit eruptions: the new probabilistic map for lava flow inundation at Mt. Etna
Source: Sci Rep. 2023 Nov 9;13:19543. doi: 10.1038/s41598-023-46495-0 (PMC10636014; doi:10.1038/s41598-023-46495-0)
Supplement: Supplementary file 1 — Supplementary Information. [file 41598_2023_46495_MOESM1_ESM.xlsx]

## Sheet: Volcanic record 1998-2022
Date	Duration (h)	Erupted lava volume (× 106 m3)
1998-09-15	2	0.0673913	*
1998-09-18	2	0.0673913	*
1998-09-21	2	0.0673913	*
1998-09-25	2	0.0673913	*
1998-09-30	2	0.0673913	*
1998-10-06	2	0.0673913	*
1998-10-11	2	0.0673913	*
1998-10-18	2	0.0673913	*
1998-10-24	2	0.0673913	*
1998-11-01	2	0.0673913	*
1998-11-07	2	0.0673913	*
1998-11-18	2	0.0673913	*
1998-11-29	2	0.0673913	*
1998-12-14	2	0.0673913	*
1998-12-29	2	0.0673913	*
1999-01-05	2	0.0673913	*
1999-01-10	2	0.0673913	*
1999-01-13	2	0.0673913	*
1999-01-16	2	0.0673913	*
1999-01-18	2	0.0673913	*
1999-01-20	2	0.0673913	*
1999-01-23	2	0.0673913	*
1999-02-04	2	0.0673913	*
1999-02-04	6792	24.7	*
2000-01-26	8.6	0.536	*
2000-01-29	1.25	0.044	*
2000-02-01	1.41667	0.224	*
2000-02-02	1	0.224	*
2000-02-03	0.75	0.224	*
2000-02-04	1.63333	0.224	*
2000-02-04	1.63333	0.224	*
2000-02-05	1.41667	0.224	*
2000-02-06	1.33333	0.224	*
2000-02-06	1.33333	0.224	*
2000-02-07	1	0.224	*
2000-02-08	2.15	0.224	*
2000-02-08	2.15	0.224	*
2000-02-09	1.83333	0.224	*
2000-02-09	1.83333	0.224	*
2000-02-10	0.666667	0.224	*
2000-02-11	2.16667	0.224	*
2000-02-11	2.16667	0.224	*
2000-02-12	2	0.224	*
2000-02-12	2	0.224	*
2000-02-12	2	0.224	*
2000-02-13	0.433333	0.224	*
2000-02-14	2	0.224	*
2000-02-14	2	0.224	*
2000-02-15	0.683333	0.224	*
2000-02-16	1.1	0.061	*
2000-02-17	1.45	0.0838182	*
2000-02-17	1.45	0.0838182	*
2000-02-17	1.45	0.0838182	*
2000-02-18	0.916667	0.0838182	*
2000-02-18	0.916667	0.0838182	*
2000-02-19	0.783333	0.0838182	*
2000-02-20	2.4	0.0838182	*
2000-02-20	2.4	0.0838182	*
2000-02-23	2.75	0.0838182	*
2000-02-27	3.15	0.0838182	*
2000-02-28	2.5	0.0838182	*
2000-03-04	3.3	0.124	*
2000-03-08	1.53333	0.304	*
2000-03-12	5.75	0.476	*
2000-03-14	3.16667	1.68	*
2000-03-19	2.81667	1.68	*
2000-03-22	2.23333	0.819	*
2000-03-24	1.5	0.316	*
2000-03-29	3.35	0.700333	*
2000-04-01	2.21667	0.700333	*
2000-04-03	1.58333	0.700333	*
2000-04-06	1.65	0.700333	*
2000-04-16	3.16667	0.700333	*
2000-04-26	5.58333	0.700333	*
2000-05-05	1.71667	0.4	*
2000-05-15	1.71667	0.4	*
2000-05-15	1.71667	0.4	*
2000-05-17	1.71667	0.4	*
2000-05-19	1.11667	0.4	*
2000-05-23	1	0.4	*
2000-05-27	5.41667	0.4	*
2000-06-01	1.56667	0.547	*
2000-06-01	1.56667	0.547	*
2000-06-05	7.5	0.752	*
2000-06-08	2.05	0.174986	*
2000-06-14	10.9833	0.85328	*
2000-06-24	10.5667	0.718944	*
2000-08-28	10.5667	0.4912	*
2000-08-29	8.2	0.33648	*
2001-05-09	14.75	0.575	*
2001-06-07	14.75	0.575	*
2001-06-09	14.75	0.575	*
2001-06-11	14.75	0.575	*
2001-06-13	14.75	0.575	*
2001-06-15	14.75	0.575	*
2001-06-17	14.75	0.575	*
2001-06-19	14.75	0.575	*
2001-06-22	14.75	0.575	*
2001-06-24	14.75	0.575	*
2001-06-27	14.75	0.575	*
2001-06-30	14.75	0.575	*
2001-07-04	14.75	0.575	*
2001-07-07	14.75	0.575	*
2001-07-13	14.75	0.575	*
2001-07-17	14.75	0.575	*
2006-07-14	240	3.5	*
2006-10-12	1512	37	**
2007-03-29	1.35	0.74607	*
2007-04-11	3.45	0.94965	*
2007-04-29	12.52	0.97578	*
2007-05-07	8.3	1.13763	*
2007-09-04	10.42	1.25268	*
2007-11-23	10.26	1.40907	*
2008-05-10	5	3.72255	*
2011-01-12	3.67	1.55	****
2011-02-18	10	0.7	****
2011-04-10	8.25	0.88	***
2011-05-11	9.5	1.47	***
2011-07-09	4.05	1.49	***
2011-07-18	4	2.14	***
2011-07-24	10.5	0.99	***
2011-07-30	13.5	2.22	***
2011-08-05	4.5	1.59	***
2011-08-12	3.5	2.86	***
2011-08-20	5.5	1.4	***
2011-08-29	4.25	1.74	***
2011-09-08	3	1.22	***
2011-09-19	1.06667	0.43	****
2011-09-28	3.8	0.406	***
2011-10-08	7.75	0.843	***
2011-10-23	2.5	1.31	***
2011-11-15	4.55	1.81	***
2012-01-05	5.3	1.49	***
2012-02-09	11.5	0.871	***
2012-03-04	3.5	2.55	***
2012-03-18	3.5	2.15	***
2012-04-01	4	1.64	***
2012-04-12	2.5	1.71	***
2012-04-24	4.25	2.62	***
2013-02-19	2.75	2.58	***
2013-02-20	3.25	1.64	***
2013-02-20	2.75	0.72	***
2013-02-21	4.3	0.66	****
2013-02-23	1.45	0.66	****
2013-02-28	3	1.17	***
2013-03-05	0.92	0.66	***
2013-03-16	6.25	1.47	***
2013-04-03	4.25	2.6	***
2013-04-12	35	1.39	***
2013-04-18	9.75	1.51	***
2013-04-27	4.75	2	***
2013-10-26	10.75	1.22	***
2013-11-11	7.5	1.6	****
2013-11-16	9	1.21	***
2013-11-23	4.75	0.662	***
2013-11-28	7	0.494	***
2013-12-02	2.25	0.7	***
2013-12-15	40.5167	0.908	***
2013-12-29	15.5	1.15	***
2014-01-22	1705.5	9.3	***
2014-06-14	85.8	1.29	***
2014-07-05	864	5.93	***
2014-08-08	145.75	2.43	***
2014-12-28	1.5	2.45	*****
2014-12-28	1.5	1.5	*****
2015-01-31	57.75	1.35	***
2015-05-11	84.75	1.37	***
2015-12-06	49.5	0.995	***
2017-02-27	69.2667	1.19	***
2017-03-15	593	7.96	***
2017-04-10	18	0.53	***
2017-04-13	17	0.57	***
2017-04-19	14.5	0.47	***
2017-04-26	16.25	0.61	***
2018-08-23	73.5	0.32	***
2019-05-29	109	2.48862	******
2019-07-18	105	0.827109	******
2019-07-27	27.7	0.82711	******
2020-12-13	3.13333	0.79	*******
2020-12-21	0.883333	1.0698	*******
2020-12-22	1.75	1.17888	*******
2021-01-18	2.25	0.420158	*******
2021-02-16	1	1.3497	*******
2021-02-18	3	2.07971	*******
2021-02-19	2.25	2.19512	*******
2021-02-20	3.83333	1.0698	*******
2021-02-22	2.25	2.22136	*******
2021-02-24	2.78333	1.62136	*******
2021-02-28	1.33333	1.45	*******
2021-03-02	2.43333	1.51034	*******
2021-03-04	6.66667	2.65308	*******
2021-03-07	9.16667	2.45043	*******
2021-03-09	8.25	1.54145	*******
2021-03-12	11.1833	2.4	*******
2021-03-14	2.91667	0.60636	*******
2021-03-19	7.36667	1.2597	*******
2021-03-24	11.0833	1.59095	*******
2021-03-31	26.3333	1.21512	*******
2021-05-19	3.8	1.02528	*******
2021-05-21	2.01667	0.445192	*******
2021-05-22	1.83333	0.743855	*******
2021-05-24	1.75	0.808092	*******
2021-05-28	1.2	0.636831	*******
2021-05-30	1.31667	0.516591	*******
2021-06-02	2.76667	0.814546	*******
2021-06-04	2.26667	0.66916	*******
2021-06-12	4.73333	0.543587	*******
2021-06-14	1.4	0.60468	*******
2021-06-17	1	0.816398	*******
2021-06-19	1.18333	0.792132	*******
2021-06-20	1.9	0.911281	*******
2021-06-22	1.23333	0.773938	*******
2021-06-23	1.16667	1.31657	*******
2021-06-24	1.18333	0.765892	*******
2021-06-25	1	1.42902	*******
2021-06-25	1.85	1.13491	*******
2021-06-27	1.66667	1.4	*******
2021-06-28	1.38333	0.94	*******
2021-07-01	2.38333	2.11513	*******
2021-07-04	3.13333	1.90593	*******
2021-07-06	2.08333	1.40662	*******
2021-07-08	2.86667	1.89204	*******
2021-07-14	2.88333	1.84152	*******
2021-07-20	3.76667	0.509402	*******
2021-07-31	5.41667	1.69	*******
2021-08-08	5.41667	1.71	*******
2021-08-29	2.71667	1.95	*******
2021-09-21	1.66667	1.6	*******
2021-10-23	1.66667	1.8	*******
2022-05-13	768	8.5	******
* Neri et al., 2011 (doi: 10.4401/ag-5332)
** Harris et al., 2011 (doi:10.1029/2011JB008237)
*** Acocella et al., 2016 (doi: 10.3389/feart.2016.00067); Ganci et al., 2018 (doi: 10.3389/feart.2018.00083); Cappello et al., 2019 (doi: 10.4401/ag-7792);
**** Behncke et al., 2014 (http://dx.doi.org/10.1016/j.jvolgeores.2013.11.012); De Beni et al., 2015 (http://dx.doi.org/10.1016/j.jvolgeores.2015.07.021);
***** Corsaro et al., 2017 (http://dx.doi.org/10.1016/j.jvolgeores.2017.04.018)
****** This study
******* Ganci et al., 2023 (https://doi.org/10.3390/rs15040916);

## Sheet: TADR August 2018
Date	Time (s)	TADR (m3/s)
2018-08-23 20:26:59	0	0.257921
2018-08-23 21:42:00	4500.06	0.19425
2018-08-23 21:56:59	5400	0.253604
2018-08-23 22:12:00	6300.03	0.282742
2018-08-23 22:27:00	7200.06	0.33778
2018-08-23 22:41:59	8100	0.253604
2018-08-23 22:57:00	9000.03	0.322671
2018-08-23 23:12:00	9900.06	0.391738
2018-08-23 23:26:59	10800	0.42735
2018-08-23 23:42:00	11700	0.562246
2018-08-23 23:57:00	12600.1	0.541742
2018-08-24 00:11:59	13500	0.514763
2018-08-24 00:27:00	14400	0.554692
2018-08-24 00:42:00	15300.1	0.891393
2018-08-24 00:56:59	16200	0.612967
2018-08-24 01:12:00	17100	0.717647
2018-08-24 01:27:00	18000.1	0.592463
2018-08-24 01:41:59	18900	0.600017
2018-08-24 01:57:00	19800	0.3626
2018-08-24 02:12:00	20700.1	0.3108
2018-08-24 02:26:59	21600	0.474834
2018-08-24 02:42:00	22500	0.318354
2018-08-24 02:57:00	23400.1	0.377709
2018-08-24 03:11:59	24300	0.285979
2018-08-24 03:27:00	25200	0.330225
2018-08-24 03:42:00	26100.1	0.543901
2018-08-24 03:56:59	27000	0.621601
2018-08-24 04:12:00	27900	0.542821
2018-08-24 04:27:00	28800.1	0.316196
2018-08-24 04:41:59	29700	0.496417
2018-08-24 04:57:00	30600	0.335621
2018-08-24 05:12:00	31500.1	0.50613
2018-08-24 05:26:59	32400	0.549296
2018-08-24 05:42:00	33300	0.728438
2018-08-24 05:57:00	34200.1	0.481309
2018-08-24 06:11:59	35100	0.1813
2018-08-24 06:27:00	36000	1.01118
2018-08-24 08:26:59	43200	0.644263
2018-08-24 08:57:00	45000.1	0.576276
2018-08-24 11:12:00	53100.1	0.755417
2018-08-24 18:56:59	81000	0.598938
2018-08-24 19:12:00	81900	1.86372
2018-08-24 19:27:00	82800.1	1.98459
2018-08-24 19:41:59	83700	1.73206
2018-08-24 20:12:00	85500.1	2.13459
2018-08-24 20:57:00	88200.1	0.893551
2018-08-24 21:11:59	89100	0.321592
2018-08-24 21:27:00	90000	0.317275
2018-08-24 21:42:00	90900.1	0.808297
2018-08-25 03:27:00	111600	1.63602
2018-08-25 04:41:59	116100	2.50799
2018-08-25 04:57:00	117000	2.28676
2018-08-25 05:12:00	117900	2.3364
2018-08-25 05:26:59	118800	2.30186
2018-08-25 05:42:00	119700	2.41949
2018-08-25 05:57:00	120600	2.5382
2018-08-25 06:11:59	121500	2.25762
2018-08-25 06:27:00	122400	2.57274
2018-08-25 06:42:00	123300	2.46914
2018-08-25 06:56:59	124200	2.40762
2018-08-25 07:12:00	125100	2.39899
2018-08-25 07:27:00	126000	2.31158
2018-08-25 07:41:59	126900	2.33856
2018-08-25 07:57:00	127800	2.3623
2018-08-25 08:12:00	128700	2.07956
2018-08-25 08:26:59	129600	2.10977
2018-08-25 08:42:00	130500	1.99214
2018-08-25 08:57:00	131400	2.10438
2018-08-25 09:11:59	132300	2.11733
2018-08-25 09:27:00	133200	2.14539
2018-08-25 09:42:00	134100	2.20042
2018-08-25 12:56:59	145800	1.11154
2018-08-25 15:42:00	155700	0.509367
2018-08-25 15:56:59	156600	0.536346
2018-08-25 16:27:00	158400	0.42735
2018-08-25 16:41:59	159300	0.41548
2018-08-25 16:57:00	160200	0.27195
2018-08-25 17:12:00	161100	0.2849
2018-08-25 17:26:59	162000	0.33778
2018-08-25 18:11:59	164700	0.274109
2018-08-25 18:27:00	165600	0.617284
2018-08-25 18:42:00	166500	1.08996
2018-08-25 18:56:59	167400	0.811534
2018-08-25 19:12:00	168300	0.971251
2018-08-25 19:27:00	169200	0.969093
2018-08-25 19:41:59	170100	0.912976
2018-08-25 19:57:00	171000	0.864413
2018-08-25 20:12:00	171900	1.11478
2018-08-25 20:26:59	172800	0.780238
2018-08-25 20:42:00	173700	0.733834
2018-08-25 20:57:00	174600	0.965855
2018-08-25 21:11:59	175500	1.14392
2018-08-25 21:27:00	176400	0.673401
2018-08-25 21:42:00	177300	0.649659
2018-08-25 21:56:59	178200	1.07161
2018-08-25 22:12:00	179100	1.22593
2018-08-25 22:27:00	180000	0.862255
2018-08-25 22:41:59	180900	0.839593
2018-08-25 22:57:00	181800	0.891393
2018-08-25 23:12:00	182700	1.20867
2018-08-25 23:26:59	183600	0.898947
2018-08-25 23:42:00	184500	1.13636
2018-08-25 23:57:00	185400	1.14068
2018-08-26 00:11:59	186300	0.909738
2018-08-26 00:27:00	187200	1.13852
2018-08-26 00:42:00	188100	0.780238
2018-08-26 00:56:59	189000	0.942113
2018-08-26 01:12:00	189900	0.890313
2018-08-26 01:27:00	190800	0.660451
2018-08-26 01:41:59	191700	0.630234
2018-08-26 01:57:00	192600	0.915134
2018-08-26 02:12:00	193500	0.86873
2018-08-26 02:26:59	194400	0.897868
2018-08-26 02:42:00	195300	0.691747
2018-08-26 02:57:00	196200	0.618363
2018-08-26 03:11:59	197100	0.814772
2018-08-26 03:27:00	198000	0.534188
2018-08-26 03:42:00	198900	0.723042
2018-08-26 03:56:59	199800	0.546059
2018-08-26 04:12:00	200700	0.595701
2018-08-26 04:27:00	201600	0.577355
2018-08-26 04:41:59	202500	0.54498
2018-08-26 04:57:00	203400	0.565484
2018-08-26 05:12:00	204300	0.468359
2018-08-26 05:26:59	205200	0.664767
2018-08-26 05:42:00	206100	0.611888
2018-08-26 05:57:00	207000	0.386342
2018-08-26 06:11:59	207900	0.19425
2018-08-26 06:27:00	208800	0.186696
2018-08-26 17:12:00	247500	0.303246
2018-08-26 17:26:59	248400	0.740309
2018-08-26 17:42:00	249300	0.457567
2018-08-26 17:57:00	250200	0.542821
2018-08-26 18:11:59	251100	0.501813
2018-08-26 18:27:00	252000	0.488863
2018-08-26 18:42:00	252900	0.491021
2018-08-26 18:56:59	253800	0.304325
2018-08-26 19:12:00	254700	0.301088
2018-08-26 19:27:00	255600	0.437063
2018-08-26 19:41:59	256500	0.282742
2018-08-26 19:57:00	257400	0.27195
2018-08-26 20:12:00	258300	0.475913
2018-08-26 20:26:59	259200	0.202884
2018-08-26 20:42:00	260100	0.263317
2018-08-26 20:57:00	261000	0.27195
2018-08-26 21:27:00	262800	0.238496
2018-08-26 21:42:00	263700	0.249288
2018-08-26 21:56:59	264600	0.241734

## Sheet: TADR May-June 2019
Date	Time (s)	TADR (m3/s)
2019-05-30 01:30:10	0	0.270989
2019-05-30 01:45:11	901	0.386869
2019-05-30 02:00:11	1801	0.920891
2019-05-30 02:15:11	2701	2.12167
2019-05-30 02:30:10	3600	0.235476
2019-05-30 02:45:10	4500	0.82672
2019-05-30 03:45:11	8101	1.36877
2019-05-30 05:00:10	12600	1.05683
2019-05-30 07:30:10	21600	8.08857
2019-05-30 07:45:11	22501	17.4397
2019-05-30 08:00:11	23401	16.3866
2019-05-30 08:15:11	24301	15.7688
2019-05-30 08:30:10	25200	14.652
2019-05-30 08:45:10	26100	16.7477
2019-05-30 09:00:10	27000	8.96317
2019-05-30 09:15:10	27900	10.8399
2019-05-30 09:30:10	28800	11.1621
2019-05-30 09:45:11	29701	11.0358
2019-05-30 10:00:11	30601	14.1357
2019-05-30 10:15:11	31501	15.8887
2019-05-30 10:30:10	32400	19.7567
2019-05-30 10:45:10	33300	22.5514
2019-05-30 11:00:10	34200	24.2294
2019-05-30 11:15:10	35100	7.21296
2019-05-30 11:30:10	36000	22.1724
2019-05-30 11:45:11	36901	27.8569
2019-05-30 12:00:11	37801	21.9862
2019-05-30 12:15:11	38701	24.2591
2019-05-30 12:30:11	39601	22.0171
2019-05-30 12:45:11	40501	27.9659
2019-05-30 13:00:10	41400	22.9002
2019-05-30 13:15:10	42300	27.3052
2019-05-30 13:30:10	43200	23.8374
2019-05-30 13:45:11	44101	27.2389
2019-05-30 14:00:11	45001	21.5013
2019-05-30 14:15:10	45900	18.0684
2019-05-30 14:30:10	46800	21.3318
2019-05-30 14:45:10	47700	24.7663
2019-05-30 15:00:10	48600	26.1682
2019-05-30 15:15:10	49500	21.3024
2019-05-30 15:30:11	50401	25.9436
2019-05-30 15:45:11	51301	25.0584
2019-05-30 16:00:11	52201	19.372
2019-05-30 16:15:10	53100	21.3712
2019-05-30 16:30:10	54000	21.7417
2019-05-30 16:45:10	54900	22.0499
2019-05-30 17:00:10	55800	23.235
2019-05-30 17:15:11	56701	20.5647
2019-05-30 17:30:11	57601	22.7089
2019-05-30 17:45:11	58501	18.9389
2019-05-30 18:00:11	59401	18.5554
2019-05-30 18:15:10	60300	18.5982
2019-05-30 18:30:10	61200	11.9599
2019-05-30 18:45:10	62100	17.1219
2019-05-30 19:00:10	63000	16.3672
2019-05-30 19:15:10	63900	13.0488
2019-05-30 19:30:10	64800	14.5806
2019-05-30 19:45:11	65701	21.3574
2019-05-30 20:00:11	66601	22.1155
2019-05-30 20:15:11	67501	22.4583
2019-05-30 20:30:10	68400	19.289
2019-05-30 20:45:10	69300	20.6592
2019-05-30 21:00:10	70200	20.4336
2019-05-30 21:15:10	71100	20.3223
2019-05-30 21:30:11	72001	16.3612
2019-05-30 21:45:11	72901	21.3857
2019-05-30 22:00:10	73800	16.8383
2019-05-30 22:15:10	74700	19.9706
2019-05-30 22:30:10	75600	18.2643
2019-05-30 22:45:10	76500	17.3914
2019-05-30 23:00:11	77401	17.921
2019-05-30 23:15:11	78301	18.2317
2019-05-30 23:30:11	79201	14.6167
2019-05-30 23:45:11	80101	17.4103
2019-05-31 00:00:10	81000	17.4496
2019-05-31 00:15:10	81900	13.3665
2019-05-31 00:30:10	82800	18.1901
2019-05-31 00:45:10	83700	15.6607
2019-05-31 01:00:10	84600	15.9923
2019-05-31 01:15:11	85501	15.1926
2019-05-31 01:30:11	86401	15.5566
2019-05-31 01:45:11	87301	13.9612
2019-05-31 02:00:09	88199	15.0899
2019-05-31 02:15:09	89099	14.0041
2019-05-31 02:30:10	90000	14.8905
2019-05-31 02:45:10	90900	12.7874
2019-05-31 03:00:10	91800	13.3138
2019-05-31 03:15:10	92700	13.2492
2019-05-31 03:30:10	93600	13.4521
2019-05-31 03:45:11	94501	14.5523
2019-05-31 04:00:11	95401	13.284
2019-05-31 04:15:09	96299	15.3615
2019-05-31 04:30:09	97199	15.3081
2019-05-31 04:45:10	98100	13.9538
2019-05-31 05:00:10	99000	12.8162
2019-05-31 05:15:10	99900	13.1251
2019-05-31 05:30:10	100800	13.623
2019-05-31 05:45:11	101701	13.5831
2019-05-31 06:00:11	102601	11.6001
2019-05-31 06:15:11	103501	12.2565
2019-05-31 06:30:09	104399	12.3001
2019-05-31 06:45:10	105300	12.2488
2019-05-31 07:00:10	106200	12.8114
2019-05-31 07:15:10	107100	10.2278
2019-05-31 07:30:10	108000	10.3127
2019-05-31 07:45:10	108900	12.4243
2019-05-31 08:00:11	109801	9.8101
2019-05-31 08:15:11	110701	10.0701
2019-05-31 08:30:11	111601	9.53801
2019-05-31 08:45:11	112501	9.26294
2019-05-31 09:00:10	113400	9.24763
2019-05-31 09:15:10	114300	11.1049
2019-05-31 09:30:10	115200	10.1199
2019-05-31 09:45:10	116100	10.1237
2019-05-31 10:00:11	117001	10.8534
2019-05-31 10:15:11	117901	13.8542
2019-05-31 10:30:11	118801	13.13
2019-05-31 10:45:11	119701	14.0724
2019-05-31 11:00:10	120600	14.0265
2019-05-31 11:15:10	121500	12.2557
2019-05-31 11:30:10	122400	11.4646
2019-05-31 11:45:10	123300	12.2544
2019-05-31 12:00:11	124201	14.3098
2019-05-31 12:15:11	125101	9.71006
2019-05-31 12:30:11	126001	11.3506
2019-05-31 12:45:11	126901	11.9015
2019-05-31 13:00:10	127800	15.794
2019-05-31 13:15:10	128700	12.0477
2019-05-31 13:30:10	129600	11.4407
2019-05-31 13:45:10	130500	10.1183
2019-05-31 14:00:11	131401	8.75074
2019-05-31 14:15:11	132301	11.2494
2019-05-31 14:30:11	133201	8.53089
2019-05-31 14:45:11	134101	7.83016
2019-05-31 15:00:10	135000	4.98205
2019-05-31 15:15:10	135900	6.01312
2019-05-31 15:30:10	136800	3.8619
2019-05-31 15:45:10	137700	5.34805
2019-05-31 16:00:11	138601	4.89199
2019-05-31 16:15:11	139501	7.74352
2019-05-31 16:30:11	140401	3.85724
2019-05-31 16:45:11	141301	5.97761
2019-05-31 17:00:10	142200	3.81623
2019-05-31 17:15:10	143100	2.84627
2019-05-31 17:30:10	144000	2.25676
2019-05-31 17:45:10	144900	1.61758
2019-05-31 18:45:10	148500	0.284831
2019-05-31 19:15:10	150300	0.524177
2019-05-31 20:00:11	153001	0.581675
2019-05-31 20:15:11	153901	0.972084
2019-05-31 20:30:09	154799	1.91775
2019-05-31 20:45:10	155700	1.65521
2019-05-31 21:00:10	156600	2.04367
2019-05-31 21:15:10	157500	2.28791
2019-05-31 21:30:10	158400	2.08416
2019-05-31 21:45:11	159301	1.8598
2019-05-31 22:00:11	160201	2.52881
2019-05-31 22:15:11	161101	2.04737
2019-05-31 22:30:10	162000	2.54266
2019-05-31 22:45:10	162900	1.6926
2019-05-31 23:15:10	164700	0.913278
2019-05-31 23:45:11	166501	2.90521
2019-06-01 00:00:11	167401	1.00324
2019-06-01 00:15:09	168299	2.37595
2019-06-01 00:30:10	169200	4.5343
2019-06-01 00:45:10	170100	2.71658
2019-06-01 01:00:10	171000	5.74738
2019-06-01 01:15:10	171900	3.98365
2019-06-01 01:30:11	172801	3.90742
2019-06-01 01:45:11	173701	5.85772
2019-06-01 02:00:11	174601	8.32077
2019-06-01 02:15:09	175499	8.20078
2019-06-01 02:30:10	176400	5.33269
2019-06-01 02:45:10	177300	3.58763
2019-06-01 03:00:10	178200	4.52707
2019-06-01 03:15:10	179100	2.63742
2019-06-01 03:30:11	180001	4.32279
2019-06-01 03:45:11	180901	4.48408
2019-06-01 04:00:09	181799	3.38528
2019-06-01 04:15:10	182700	3.51809
2019-06-01 04:30:10	183600	3.3024
2019-06-01 04:45:10	184500	4.53582
2019-06-01 05:00:10	185400	3.69903
2019-06-01 05:15:11	186301	2.56285
2019-06-01 05:30:11	187201	2.52912
2019-06-01 05:45:11	188101	2.76507
2019-06-01 06:00:11	189001	2.70217
2019-06-01 06:15:10	189900	2.38969
2019-06-01 06:30:10	190800	2.9019
2019-06-01 06:45:10	191700	1.47672
2019-06-01 07:00:10	192600	4.38024
2019-06-01 07:15:11	193501	2.8457
2019-06-01 07:30:11	194401	2.82521
2019-06-01 08:00:10	196200	2.92117
2019-06-01 09:45:11	202501	1.26497
2019-06-01 13:00:09	214199	5.61253
2019-06-01 13:45:10	216900	1.99753
2019-06-01 14:00:10	217800	2.36744
2019-06-01 18:00:10	232200	4.59411
2019-06-01 20:15:10	240300	2.49434
2019-06-01 20:30:10	241200	3.5841
2019-06-01 20:45:10	242100	1.3831
2019-06-01 21:00:10	243000	1.3896
2019-06-01 21:15:11	243901	3.63311
2019-06-01 21:30:11	244801	1.44825
2019-06-01 21:45:11	245701	4.73587
2019-06-01 22:00:09	246599	6.31277
2019-06-01 22:15:09	247499	2.7883
2019-06-01 22:30:10	248400	5.59605
2019-06-01 22:45:10	249300	5.57865
2019-06-01 23:00:10	250200	4.76358
2019-06-01 23:15:10	251100	1.1509
2019-06-01 23:30:10	252000	5.35991
2019-06-01 23:45:10	252900	3.79474
2019-06-02 00:00:10	253800	5.19123
2019-06-02 00:15:11	254701	4.83064
2019-06-02 00:30:11	255601	5.51034
2019-06-02 00:45:11	256501	5.24544
2019-06-02 01:00:11	257401	3.99226
2019-06-02 01:15:09	258299	4.22592
2019-06-02 01:30:09	259199	4.83961
2019-06-02 01:45:10	260100	4.91215
2019-06-02 02:00:10	261000	2.51891
2019-06-02 02:15:10	261900	1.98164
2019-06-02 03:30:11	266401	0.703169
2019-06-02 04:15:09	269099	0.321832
2019-06-02 04:45:10	270900	0.569481
2019-06-02 06:45:11	278101	0.774891
2019-06-02 14:30:11	306001	0.778569
2019-06-02 14:45:11	306901	3.79318
2019-06-02 15:00:10	307800	3.01536
2019-06-02 15:15:10	308700	3.44798
2019-06-02 15:30:10	309600	3.19245
2019-06-02 15:45:11	310501	2.87445
2019-06-02 16:00:10	311400	2.58878
2019-06-02 16:15:10	312300	2.59771
2019-06-02 16:30:10	313200	1.36808
2019-06-02 16:45:10	314100	2.36713
2019-06-02 17:00:10	315000	2.24402
2019-06-02 17:15:11	315901	1.67594
2019-06-02 17:30:11	316801	2.77683
2019-06-02 17:45:11	317701	2.42552
2019-06-02 18:00:11	318601	2.50644
2019-06-02 18:15:10	319500	2.58674
2019-06-02 18:30:10	320400	2.40699
2019-06-02 18:45:11	321301	2.53215
2019-06-02 19:00:11	322201	2.48031
2019-06-02 19:15:11	323101	2.44624
2019-06-02 19:30:10	324000	2.45596
2019-06-02 19:45:10	324900	2.46652
2019-06-02 20:00:10	325800	2.30343
2019-06-02 20:15:11	326701	2.30451
2019-06-02 20:30:11	327601	2.15073
2019-06-02 20:45:11	328501	2.072
2019-06-02 21:00:11	329401	2.16991
2019-06-02 21:15:10	330300	2.0574
2019-06-02 21:30:10	331200	2.05276
2019-06-02 21:45:10	332100	1.96596
2019-06-02 22:00:10	333000	1.89206
2019-06-02 22:15:10	333900	1.77528
2019-06-02 22:30:11	334801	1.79141
2019-06-02 22:45:11	335701	1.611
2019-06-02 23:00:10	336600	0.554044
2019-06-02 23:15:10	337500	1.58535
2019-06-02 23:30:10	338400	1.72658
2019-06-02 23:45:10	339300	1.48614
2019-06-03 00:00:11	340201	1.52266
2019-06-03 00:15:11	341101	1.40143
2019-06-03 00:30:11	342001	1.37601
2019-06-03 00:45:11	342901	1.38682
2019-06-03 01:00:10	343800	1.22992
2019-06-03 01:15:10	344700	1.1242
2019-06-03 01:30:10	345600	1.05007
2019-06-03 01:45:10	346500	1.19589
2019-06-03 02:00:11	347401	1.06994
2019-06-03 02:15:11	348301	1.4287
2019-06-03 02:30:10	349200	1.23198
2019-06-03 02:45:10	350100	1.56543
2019-06-03 03:00:10	351000	1.24277
2019-06-03 03:15:10	351900	1.12938
2019-06-03 03:30:11	352801	1.26521
2019-06-03 03:45:11	353701	1.20798
2019-06-03 04:00:11	354601	1.16228
2019-06-03 04:15:10	355500	1.1214
2019-06-03 04:30:10	356400	0.993009
2019-06-03 04:45:10	357300	1.15981
2019-06-03 05:00:11	358201	0.997111
2019-06-03 05:15:11	359101	1.03296
2019-06-03 05:30:11	360001	0.834452
2019-06-03 05:45:11	360901	0.789155
2019-06-03 06:00:12	361802	0.822227
2019-06-03 06:15:10	362700	0.832793
2019-06-03 06:30:10	363600	0.75938
2019-06-03 07:00:11	365401	0.454317
2019-06-03 07:45:10	368100	0.993826
2019-06-03 17:45:11	404101	0.222687
2019-06-03 18:00:11	405001	0.208579
2019-06-03 18:45:10	407700	0.340298
2019-06-03 19:00:10	408600	0.215552
2019-06-03 19:15:10	409500	0.204289
2019-06-03 19:30:10	410400	0.194466
2019-06-03 19:45:11	411301	0.364187
2019-06-03 20:00:11	412201	0.360332
2019-06-03 20:15:10	413100	0.370354
2019-06-03 20:30:10	414000	0.434239
2019-06-03 20:45:10	414900	0.519547
2019-06-03 21:00:11	415801	0.351073
2019-06-03 21:15:11	416701	0.397368
2019-06-03 21:30:11	417601	0.420895
2019-06-03 21:45:11	418501	0.489994
2019-06-03 22:00:10	419400	0.313773
2019-06-03 22:15:10	420300	0.347759
2019-06-03 22:30:10	421200	0.20245
2019-06-03 22:45:11	422101	0.350813
2019-06-03 23:00:11	423001	0.334692
2019-06-03 23:15:11	423901	0.339392
2019-06-03 23:30:11	424801	0.3964
2019-06-03 23:45:11	425701	0.313524
2019-06-04 00:00:10	426600	0.29439
2019-06-04 00:15:10	427500	0.288823
2019-06-04 00:30:10	428400	0.300328
2019-06-04 00:45:11	429301	0.366646
2019-06-04 01:00:11	430201	0.402362
2019-06-04 01:15:11	431101	0.437475
2019-06-04 01:30:10	432000	0.384519
2019-06-04 01:45:10	432900	0.400647
2019-06-04 02:00:10	433800	0.370709
2019-06-04 02:15:10	434700	0.389707
2019-06-04 02:30:10	435600	0.405252
2019-06-04 02:45:11	436501	0.357455
2019-06-04 03:00:11	437401	0.416185
2019-06-04 03:15:11	438301	0.367825
2019-06-04 03:30:10	439200	0.325213
2019-06-04 03:45:10	440100	0.377606
2019-06-04 04:00:10	441000	0.399405
2019-06-04 04:15:10	441900	0.344203
2019-06-04 04:30:10	442800	0.464516
2019-06-04 04:45:11	443701	0.418604
2019-06-04 05:00:11	444601	0.428593
2019-06-04 05:15:10	445500	0.459321
2019-06-04 05:30:10	446400	0.422949
2019-06-04 05:45:10	447300	0.234912
2019-06-06 10:45:09	638099	0.686102

## Sheet: TADR July 2019
Date	Time (s)	TADR (m3/s)
2019-07-18 00:54:43	0	0.4045
2019-07-18 19:57:00	7200	0.791803
2019-07-18 21:57:00	14400	0.351474
2019-07-18 23:57:00	20541.6	0.620672
2019-07-19 01:39:21	21600	0.378883
2019-07-19 01:57:00	25200	1.6395
2019-07-19 02:57:00	28800	2.38042
2019-07-19 03:57:00	36000	1.5424
2019-07-19 05:57:00	39600	6.64559
2019-07-19 06:57:00	43200	6.81488
2019-07-19 07:57:00	46800	6.08434
2019-07-19 08:57:00	48448.8	8.71312
2019-07-19 09:24:28	49140	4.47852
2019-07-19 09:36:00	50400	5.96342
2019-07-19 09:57:00	54000	6.55011
2019-07-19 10:57:00	60458.4	2.57029
2019-07-19 12:44:38	64800	4.0819
2019-07-19 13:57:00	86400	1.36953
2019-07-19 19:57:00	88365.6	12.5454
2019-07-19 20:29:45	90000	8.64767
2019-07-19 20:57:00	93600	10.4307
2019-07-19 21:57:00	97200	11.4172
2019-07-19 22:57:00	100800	10.7562
2019-07-19 23:57:00	103658	9.57888
2019-07-20 00:44:38	104400	6.10673
2019-07-20 00:57:00	108000	4.60499
2019-07-20 01:57:00	111600	2.86607
2019-07-20 02:57:00	115200	1.16692
2019-07-20 03:57:00	118800	3.76375
2019-07-20 04:57:00	122400	3.94092
2019-07-20 05:57:00	126000	5.01917
2019-07-20 06:57:00	129600	6.04117
2019-07-20 07:57:00	133200	6.67568
2019-07-20 08:57:00	133980	5.44588
2019-07-20 09:10:00	136800	5.44104
2019-07-20 09:57:00	137614	7.10655
2019-07-20 10:10:33	143575	3.5146
2019-07-20 11:49:55	176400	0.663179
2019-07-20 20:57:00	177444	1.74542
2019-07-20 21:14:24	180000	0.834617
2019-07-20 21:57:00	183600	0.577192
2019-07-20 22:57:00	218820	1.09813
2019-07-21 08:44:00	220644	0.631763
2019-07-21 09:14:24	309463	0.179651
2019-07-27 09:29:00	0	5.3384
2019-07-27 10:14:52	2752.8	12.3349
2019-07-27 10:57:00	5280	5.52721
2019-07-27 11:55:40	8800.8	15.0233
2019-07-27 11:57:00	8880	10.1039
2019-07-27 12:57:00	12480	10.0914
2019-07-27 13:57:00	16080	12.3073
2019-07-27 14:57:00	19680	8.57708
2019-07-27 15:57:00	23280	15.1827
2019-07-27 16:57:00	26880	21.4586
2019-07-27 18:57:00	34080	17.7197
2019-07-27 19:57:00	37680	10.644
2019-07-27 20:57:00	41280	16.6943
2019-07-27 21:20:09	42669.6	13.094
2019-07-27 21:57:00	44880	15.196
2019-07-27 22:57:00	48480	12.3969
2019-07-27 23:57:00	52080	12.2307
2019-07-28 00:57:00	55680	12.2376
2019-07-28 01:35:02	57962.4	13.5059
2019-07-28 01:57:00	59280	12.0718
2019-07-28 02:57:00	62880	10.447
2019-07-28 03:57:00	66480	12.9945
2019-07-28 04:57:00	70080	11.2534
2019-07-28 05:57:00	73680	10.4844
2019-07-28 06:57:00	77280	10.7794
2019-07-28 07:57:00	80880	9.75261
2019-07-28 08:57:00	84480	9.22414
2019-07-28 09:02:00	84780	8.5271
2019-07-28 09:20:09	85869.6	5.93303
2019-07-28 09:57:00	88080	6.8799
2019-07-28 10:57:00	91680	6.45176
2019-07-28 11:57:00	95280	6.33496
2019-07-28 12:34:33	97533.6	2.4872
2019-07-28 12:57:00	98880	4.10895
2019-07-28 13:57:00	102480	4.3044
2019-07-29 09:16:00	172020	0.954821
